# Supplementary material for: Phytase Overdose in Diets for Pigs from Weaning to Slaughter: Effects on Performance, Carcass and Meat Quality
Source: Vet Sci. 2026 May 26;13(6):516. doi: 10.3390/vetsci13060516 (PMC13307599; doi:10.3390/vetsci13060516)
Supplement: Supplementary file 1 [file vetsci-13-00516-s001.zip]

Archive with 1 entries (1 files):
- vetsci-4320427-supplementary.pdf
